# Supplementary material for: Thyroid Function in Adults with Prader–Willi Syndrome; a Cohort Study and Literature Review
Source: J Clin Med. 2021 Aug 25;10(17):3804. doi: 10.3390/jcm10173804 (PMC8432005; doi:10.3390/jcm10173804)
Supplement: Supplementary file 1 [file jcm-10-03804-s001.zip]

Archive with 1 entries (1 files):
- jcm-1300429-supplementary.pdf
